# Supplementary material for: Chitosan–Platelet-Rich Plasma Implants Improve Rotator Cuff Repair in a Large Animal Model: Pivotal Study
Source: Pharmaceutics. 2021 Nov 18;13(11):1955. doi: 10.3390/pharmaceutics13111955 (PMC8622568; doi:10.3390/pharmaceutics13111955)
Supplement: Supplementary file 1 [file pharmaceutics-13-01955-s001.zip]

Archive with 1 entries (1 files):
- pharmaceutics-1407904-supplementary.pdf
